# Supplementary material for: Occurrence of Antibiotic-Resistant Staphylococcus spp. in Orange Orchards in Thailand
Source: Int J Environ Res Public Health. 2021 Dec 27;19(1):246. doi: 10.3390/ijerph19010246 (PMC8751150; doi:10.3390/ijerph19010246)
Supplement: Supplementary file 1 [file ijerph-19-00246-s001.zip]

Archive with 1 entries (1 files):
- ijerph-1506532-supplementary.xlsx
