# Supplementary material for: Occurrence of Antibiotic-Resistant Staphylococcus spp. in Orange Orchards in Thailand
Source: Int J Environ Res Public Health. 2021 Dec 27;19(1):246. doi: 10.3390/ijerph19010246 (PMC8751150; doi:10.3390/ijerph19010246)
Supplement: Supplementary file 1 [file ijerph-19-00246-s001.zip › ijerph-1506532-supplementary.xlsx]

## Sheet: Summary results
The Bacterial Profile and Antibiotic Susceptibility Data
No.	Sample type	Sample code	Erythomycin (15 mcg)				Tetrscycline (30mcg)				Ampicillin (10mcg)				16S rDNA sequencing result
1	nose 2 (N2)	001n2b1	33*	33	33	S	28	27	27.5	S	32	32	32	S	Staphylococcus haemolyticus
2	water (W)	001wg6	0	0	0	R	33	33	33	S	18	18	18	R	Staphylococcus arlettae
3	orange surface (WOR)	002worg2	13	13	13	R	33	33	33	S	39	37	38	S	Staphylococcus haemolyticus
4	water (W)	003wg1	9	9	9	R	33	34	33.5	S	22	20	21	R	Staphylococcus arlettae
5	soil (SOI)	004soig1	13	13	13	R	35	34	34.5	S	30	27	28.5	S	Staphylococcus saprophyticus
6	nose 2 (N2)	006n2g1	0	0	0	R	34	33	33.5	S	22	22	22	S	Staphylococcus arlettae
7	hand 1 (H1)	008h1g2	25	26	25.5	S	25	26	25.5	S	21	23	22	R	Staphylococcus epidermidis
8	hand 1 (H1)	008h1g3	32	29	30.5	S	28	30	29	S	18	18	18	R	Staphylococcus epidermidis
9	nose 1 (N1)	009n1g1	33	33	33	S	35	31	33	S	48	32	40	S	Staphylococcus epidermidis
10	nose (N1)	016h1g2	32	33	32.5	S	30	30	30	S	20	21	20.5	S	Staphylococcus epidermidis
	*zone of clearing expressed in millimeters
	S = Sensitive
	R = Resistant

## Sheet: 002worg2
	Antibiotic Susceptibility of sample 001n2b1
